# Supplementary material for: Organ‐on‐a‐chip technologies for biomedical research and drug development: A focus on the vasculature
Source: Smart Med. 2023 Feb 24;2(1):e20220030. doi: 10.1002/SMMD.20220030 (PMC7614466; doi:10.1002/SMMD.20220030)
Supplement: Supplementary file 1 — Supporting Information S1 [file SMMD-2-e20220030-s001.xlsx]

## Sheet: Summary
	Label	Year	Technique	Cell or tissue types	Material	Style	Membrane	Channels	Coating or gel composition	Flow source	Flow rate	Transmural P	Shear stress	Strain	Duration	Physiology	Disease	Type	DOI or access link
	AbudupataerEtAl2019	2019	Engraving machine and 3D printing	Primary human aortic endothelial cells (HAECs), human aortic smooth muscle cell line CRL1999 (HASMC) and NIH/3T3 fibroblast cell line	Gelatin methacryloyl hydrogel (GelMA) and PMMA	Hollow rectangular channel		Three-layer device consisting of a top and bottom frame structure with dimensions of 70 mm x 30 mm x 1.5 mm and one middle structure with a microchannel of 40 mm x 3 mm x 1.5 mm	GelMA	Peristaltic pump	100 uL/h				3 days	Blood vessel		Article	https://doi.org/10.1007/s10544-019-0460-3
	Albers2020	2020	3D printing then PDMS casting or softlithography or needle moulding then PDMS casting	Human induced pluripotent stem cell derived endothelial cells (hiPSC-ECs), human umbilical vein endothelial cells (HUVECs), human citrated whole blood	PDMS	Hollow rectangular channel		Healthy: 370 um diameter, stenosis: 120 um diameter	Rat tail collagen-I (0.1 mg/mL)	Syringe pump	0.29 mL/min		shear rate of 1000 s-1 (large arteries) or 160 s-1 for 9 minutes		25 minutes	Vasculature	Thrombosis	Thesis	https://doi.org/10.3990/1.9789036549707
	AlbersEtAl2018	2018	Soft lithography + plasma treatment	Human induced pluripotent stem cell derived endothelial cells (hiPSC-ECs), human umbilical vein endothelial cells (HUVECs), human citrated whole blood	PDMS	Hollow rectangular channel		Channels of 300 um width and 50 um height	Rat tail collagen-I (0.1 mg/mL)				shear rate of 1000 s-1 (arterial)		20 minutes	Vasculature	Thrombosis	Conference	https://ris.utwente.nl/ws/portalfiles/portal/177347023/PG2392.pdf
	AsaumiAndSasaki2021	2021	Laser cutting of master, PDMS casting and plasma treatment	Human metastatic tumor cell line MDA-MB-231, human umbilical vein endothelial cells (HUVECs)	Acrylic	Complex	Porous polyethylene terephthalate (PET) membranes (pore size, 8 um) were cut from cell culture inserts (353093, Becton) to a size of 3 mm x 7 mm		Matrigel of 9.1 mg/mL diluted to 200-300 ug/mL solution							Blood vessel	Tumor cell extravasation	Article	https://doi.org/10.18494/SAM.2021.3073
	BarrileEtAl2018	2018	Soft lithography + plasma treatment	Human citrated whole blood, human umbilical vein endothelial cells (HUVECs)	PDMS	Multicompartment with membrane		1 mm wide and 200 um tall chamber to increase vascular surface area exposed to laminar flow. Microfluidic channel of 250 um wide by 100 um height	Mixture of rat tail collagen I (100 ug/mL in PBS) and fibronectin (30 ug/mL in PBS)	Syringe pump	30 uL/h for continuous supply of media and 60 uL/min for blood perfusion				Up to 4 days	Blood vessel	Thrombosis	Article	https://doi.org/10.1002/cpt.1054
	BernardoEtAl2005	2005	Commercial: Parallel-plate flow chamber (Glycotech)	Citrated whole blood, Human umbilical vein endothelial cells (HUVECs)	Polycarbonate, silicon and glass	Commercial: Parallel-plate flow chamber (Glycotech)			unknown	Syringe pump			2.5 dyn/cm2 and 40 dyn/cm2		2 minutes	Leukocyte adhesion cascade		Article	https://doi.org/10.1111/j.1538-7836.2005.01122.x
	BerryEtAl2021	2021	Soft lithography + plasma treatment	Human citrated whole blood	PDMS	Hollow rectangular channel		In single channel design, main channel is of 65 um depth and 500 um width	Collagen I (0.1 mg/mL)	Syringe pump	24.5 uL/min or higher		shear rate of 1000 s-1 (arterial)			Blood vessel	Thrombosis	Article	https://doi.org/10.1039/d1lc00347j
	BertulliEtAl2018	2018	Soft lithography + air plasma treatment	Human umbilical vein endothelial cells (HUVECs), green fluorescent protein expressing breast cancer cells MDA-MB-231 and LM2-4175, and human endothelial cells EA.hy926		Hollow rounded channel		Two outermost side channels (120 um wide, 100 um high), as well as three middle channels (two of which are 400 um wide and 100 um high, and one channel that is 120 um wide and 100 um high) merging the central region of the device	Poly-d-lysine (1 mg/mL in deionised water), then collagen type I gel (2 mg/mL) or collagen IV (1 mg/mL in deionised water)							Microvessel	Cancer cell transendothelial migration	Article	https://doi.org/10.1038/s41598-018-30776-0
	BottaroEtAl2017	2017	Replica moulding (3D printing then PDMS casting)	Human umbilical vein endothelial cells (HUVECs)	PDMS	Hollow rounded channel			Rat type I collagen	Syringe pump						Vein	Varicose veins	Conference	https://www.researchgate.net/publication/320706017_Vein-on-a-chip_an_investigational_tool_for_innovating_sclerotherapy
	BrounsEtAl2019	2019	Commercial	Citrated whole blood, Human umbilical vein endothelial cells (HUVECs)	ibidi	ibidi		Height 200 um, width 5 mm, length 50 mm	Horm collagen type I (50 ug/mL) and co-coating with TF (500 pmol/L) for an estimated coating density of 15 ng/mm2 collagen and 90 x 10^6 molecules/mm2 TF				Shear rate of 50, 500 or 1000 s-1		Up to 15 minutes	Blood vessel	Platelet aggregation and fibrin clots	Article	https://doi.org/10.1111/jth.14719
	CaoEtAl2019	2019	Bioprinting with custom coaxial nozzle	MCF-7 human breast cancer cells (HTB-22), Human lymphatic endothelial cells (HLECs)	GelMA with PEGDA/PEGOA tubes, PMMA supports and PDMS gaskets	Hollow rounded channel		PMMA layers were rectagular in shape (5 x 1.5 x 0.4 cm3) and contained four clearance holes for mechanical sealing of PDMS (5 x 1.5 x 0.8 cm3). The main chamber of the bioreactor was squared (4 x 4 mm2)	GelMA (5% w/v) for the cancer cells,	Syringe pump or peristaltic pump	1 mL/min or 1 uL/s				Up to 7 days	Blood vessel and lymphatic vessel	Tumor model	Article	https://doi.org/10.1002/adfm.201807173
	ChenEtAL2018	2018	Self-assembly and moulding	human umbilical cord blood derived endothelial progenitor cells (hEPCs), umbilical artery smooth muscle cells (UASMCs), monocyte-like HL-60 cells (leukocytes)	Collagen	Hollow rounded channel		The outer and inner diameters of the tissue engineered blood vessel (TEBV) were decided by the size of the mandrel and the mold, which was 2.5 mm and 0.8 mm respectively	Rat tail collagen I (1.5 mg/mL)	Peristaltic pump	2 mL/min for regular perfusion, and 0.2 mL/min for leukocyte perfusion		0.5 dyn/cm2 for leukocyte perfusion		Over two weeks	Blood vessel	Leukocyte-endothelium interactions	Article	https://doi.org/10.1039/c8lc00202a
	ChenEtAl2021	2021	PDMS casting on PMMA mold; then corona discharge	human pluripotent stem cell-derived aortic smooth muscle cells (hPSC-HASMCs), human aortic smooth muscle cell line CRL1999 (HASMC)	PDMS	Multicompartment with membrane	Commercialised PDMS membrane	Two layers of PDMS: top layer containing a medium channel (70 x 2 x 2 mm) and the bottom layer containing a gas channel (70 x 2 x 2 mm)	Collagen (80 ug/mL)	Peristaltic pump and vaccuum pump	No info			15%, approximately 6.75 Kpa of vaccum, and 0.5, 1, 2 Hz	24 hours	Blood vessel	Effect of metformin	Article	https://doi.org/10.3389/fbioe.2021.627877
	ChenEtAl2022b	2022	Soft lithography	Human blood, human umbilical vein endothelial cells (HUVECs)	PDMS	Hollow rectangular channel		Microfluidic chip (1 cm x 1 cm x 100 um) with inlet, outlet, and a symmetrical microfluidic channel with a width of 100 um and height of 100 um	Collagen type I (1 mg/mL) then fibronectin (50 ug/mL)	Syringe pump			arteriolar shear rate of 2500 s-1 and venous shear rate 500 s -1			Blood vessel	Thrombosis and microplastic accumulation	Article	https://doi.org/10.1039/d1lc00989c
	ChoAndPark2020	2020	3D printing then PDMS casting and plasma treatment	Primary human umbilical vein endothelial cells (HUVECs), primary human aortic smooth muscle cells (HASMCs), red fuorescence protein-expressing human umbilical vein endothelial cells (RFP-HUVECs)	PDMS	Hollow rounded channel		Diameters of 800, 1000, 1200 um	Human plasma fibronectin (50 ug/mL)	Peristaltic pump			1.8 dyn/cm2		5 days total: Day 0 HASMC seeding, Day 2: HUVEC seeding, Day 3: Start perfusion (48 hours flow), Day 5: Downstream analysis	Artery	Artery diseases	Article	https://doi.org/10.1021/acsbiomaterials.0c00748
	CostaEtAl2017	2017	3D printing then PDMS casting and plasma treatment	Human umbilical vein endothelial cells (HUVECs), human citrated whole blood	PDMS	Hollow rounded channel		3D vessel model with a channel diameter of 400 um. Then stenosis models with 55% and 67% constrictions were then further created by narrowing a straight segment of the channel to diameters of 180 um and 140 um, respectively	Rat tail collagen I (0.1 mg/mL)	Syringe pump	0.29 mL/min		shear rate of large arteries 1000 s-1			Artery	Thrombosis	Article	https://doi.org/10.1039/c7lc00202e
	CuencaEtAl2021	2021		human induced pluripotent stem cells derived endothelial cells (hiPSCs-ECs), human induced pluripotent stem cells derived smooth muscle cells (hiPSCs-VSMCs), human brain vascular pericytes (HBVPs)		AIM Biotech		Vessel length 597-934 um, vessel diameter 75 um	Fibrinogen (3 mg/mL)	Gravity-driven flow			0.056-0.14 dyn/cm2			Blood vessel		Article	https://doi.org/10.1016/j.stemcr.2021.08.003
	deGraafEtAl2019	2019	Soft lithography and viscous finger patterning	human induced pluripotent stem cell derived endothelial cells (hiPSC-ECs), primary human brain vascular pericytes (HBVP)	PDMS	Hollow rounded channel		Dimensions of flow channels were 1 cm x 500 um x 500 um (l x w x h), resulting in lumens with a consistent diameter around 336 um	Collagen I (5 mg/mL)	Syringe pump	20 uL/min				Up to 48 hours in static conditions	Blood vessel		Article	https://doi.org/10.1063/1.5090986
	DongEtAl2002	2002		Citrated whole blood, Human umbilical vein endothelial cells (HUVECs), Endothelial cells from human coronary artery (HCAEC) and human microvasculature (HMVEC), human endothelial cell line (ECV304) defective in VWF synthesis	Polycarbonate, silicon and glass				Gelatin 1%	Syringe pump			2.5 (venous), 20, and 50 dyn/cm2 (arterial)				Thrombotic thrombocytopenic purpura (TTP)	Article	https://doi.org/10.1182/blood-2002-05-1401
	DupuyEtAl2019	2019	Soft litography + oxygen plasma	Human and mouse platelets	PDMS	Hollow rectangular channel		Inlet of 6 mm diameter, outlet of 1 mm diameter, and channel of 0.05 mm height, 12 mm length and 0.4 mm width	Fibrinogen (40 ug/mL in PBS)	Syringe pump	1.5-100 uL/min		0.1-7.1 Pa			Vasculature	Platelet adhesion	Article	https://bio-protocol.org/e3195
	DupuyEtAl2021	2021	Soft litography + oxygen plasma	Human umbilical vein endothelial cells (HUVECs), and re-calcified whole blood	PDMS	Hollow rectangular channel		Inlet of 6 mm diameter, outlet of 1 mm diameter, and channel of 0.05 mm height, 12 mm length and 0.4 mm width	Fibronectin (100 ug/mL) or collagen (100 ug/mL)	Pump			venous shear rate of 100 s-1 and arterial shear rate of 700 s-1			Vasculature	Thromboinflammation	Article	https://doi.org/10.3390/ diagnostics11020203
	Fernandez2016	2016		Human aortic smooth muscle cells (SMCs), human aortic endothelial cells (HAECs), human neonatal dermal fibroblasts (hNDFs) and cultured endothelial progenitor cells (EPCs) from patients with coronary artery disease (CAD)		Hollow rounded channel		Parallel-plate flow chamber with a channel of 1.9 cm width and 212 um height					15 dynes/cm2		48 hours	Healthy and dysfunctional endothelium	Atherosclerosis	Thesis	https://hdl.handle.net/10161/13367
	FernandezEtAl2016	2016	Self-assembly and moulding	Endothelial progenitor cells derived from patients with coronary artery disease (CAD EPCs), human neonatal dermal fibroblasts (hNDF)	Collagen	Hollow rounded channel		Outer diameter of 0.760 mm, depends on the steel mandrel (810 um diameter). Inner diameter measured were 517 and 729 um for tubing of inner diameters of 535 and 735 um, respectively	Rat tail collagen I (2.05 mg/mL in 0.6% acetic acid)	Peristaltic pump	2 mL/min		6.8 dyn/cm2		Up to five weeks	Blood vessel		Article	https://doi.org/10.1038/srep21579
	GollompEtAl2018	2018	Commercial: Bioflux, Fluxion	Human umbilical vein endothelial cells (HUVECs), whole blood	PDMS	Hollow rectangular channel			Fibronectin (50 ug/mL)	BioFlux 200 Controller (Fluxion)			up to 5 dyn/cm2		up to 5 minutes?	Vasculature	Thrombosis	Article	https://doi.org/10.1172/jci.insight.99445
	GreinederEtAl2017	2017	Commercial: Bioflux, Fluxion	Human umbilical vein endothelial cells (HUVECs)	PDMS	Hollow rectangular channel				Constant pressure?			5 dyn/cm2		Up to 6 hours after lumenisation	Vasculature	Thrombosis	Article	https://doi.org/10.1182/ bloodadvances.2017007229
	GuntherEtAl2010	2010	Soft lithography			Complex		140 um wide artery segment, 5 um wide gaps at the fixation locations, and individual channels B to E		Syringe pump	4 mL/h	45 mmHg				Small blood vessels		Article	https://doi.org/10.1039/c004675b
	HalaidychEtAl2018	2016	Commercial: cellix, Vena8 Endothelial+ biochip	Human induced pluripotent stem cell derived endothelial cells (hiPSC-ECs), monocytic cell line (THP-1)	Commercial: cellix, Vena8 Endothelial+ biochip	Vena8 Endothelial+ biochip		Eight independent channels of 120 um depth, and 800 um width	Fibronectin (50 ug/mL)	Syringe pump			0.5 dyn/cm2 for leukocyte perfusion		5 minutes	Leukocyte adhesion to endothelial cells		Article	https://doi.org/10.3791/58678
	HongEtAl2014	2014	Soft lithography, self-assembly and moulding on mandrel	Human bone marrow derived mesenchymal stem cells (hMSCs) and human peripheral blood derived endothelial progenitor cells	PDMS	Hollow rounded channel		Channel of height 1.5 mm and width 1 mm with a cylindrical chamber across the channel to host the magnetoactive sponge. Blood vessels with cells where rolled from a stainless steel mandrel (2 mm diameter)	Dense collagen gel produced from type I collagen solution from rat-tail tendon (2.05 mg/mL)	Peristaltic pump	2 mL/min, 1 Hz				Up to 7 days	Blood vessel		Article	https://doi.org/10.1039/c3lc51076j
	HuEtAl2020	2020	Soft lithography and UV irradiation polymerisation	Whole blood	PDMS and PEG-DA	Complex		PDMS channel is 400 um width and 50 um height			1 uL/min					Venous valve	Thrombosis	Article	https://doi.org/10.1039/d0lc00287a
	HuismanEtAl2021	2021	Casting on PMMA mold or fabricated using a CNC milling machine + viscous finger patterning	Human induced pluripotent stem cells derived endothelial cells (hiPSCs-ECs), human pulmonary arterial endothelial cells (hPAECs), human microvascular endothelial cells (hMVECs) and human umbilical vein endothelial cells (HUVECs)	PDMS or PMMA	Hollow rounded channel		Channel dimensions are 500 x 500 um with a minimum length of 1 cm for the top channel. For the bottom channel, 500 x 200 um with a length equal to the length of the top channel	Rat tail collagen I high concentration	Syringe pump	15 uL/min				2-4 days	Small pulmonary artery		Thesis	https://purl.utwente.nl/essays/88710
	JainEtAl2016	2016	Soft lithography + plasma treatment	Human umbilical vein endothelial cells and citrated human blood	PDMS	Hollow rectangular channel		Six independent microchannels (each 400 um wide, 100 um high, 2 cm long)	Rat type I collagen (100 ug/mL)	Syringe pump	30 uL/min		shear rate of 750 s-1 (arteriole-like)		Up to 18 hours	Arteriole		Article	https://doi.org/10.1007/s10544-016-0095-6
	JainEtAl2018	2018	Soft lithography + 3D printing	Human umbilical vein endothelial cells (HUVECs) or human lung microvascular endothelial cells (HMVEC-L)	PDMS	Multicompartment with membrane	PDMS membranes (between the epithelium and microvascular endothelium layers) with 7 um pores spaced 40 um apart	Top component has a fluidic channel (1 x 1 mm cross section) and the bottom component has the endothelial channel (1 mm wide x 0.2 mm high)	Mixture of rat tail collagen I (100 ug/mL in PBS) and fibronectin (30 ug/mL)	Syringe pump			10-30 dyn/cm2			Lung alveolus	Intravascular thrombosis	Article	https://doi.org/10.1002/cpt.742
	JennyEtAl2018	2018	Soft lithography + plasma treatment	Human umbilical vein endothelial cells (HUVECs), citrated whole blood	PDMS	Hollow rectangular channel		microchannels (dimensions 50 μm x 100 μm)	Fibronectin (50 ug/mL)	Pump	2 uL/min				48h for confluency then up to 24 minutes for experiments	Vasculature	Clot formation	Article	https://doi.org/10.1371/journal. pone.0191292
	JennyEtAl2020	2020	Soft lithography + plasma treatment	Primary human cardiac microvascular endothelial cells (HMVECs) from individuals without diabetes and diseased human cardiac microvascular endothelial cells (D-HMVECs) from T1DM and T2DM patients, citrated whole blood	PDMS	Hollow rectangular channel			Fibronectin (50 ug/mL)	Gravity-driven pressure?, no pump	2 uL/min				48h for confluency then up to 25 minutes for experiments	Vasculature	Clot formation	Article	https://doi.org/10.1177/1479164120903044
	JiaEtAl2019	2019	Two-flow device microfiber formation	Human umbilical vein endothelial cells (HUVECs), and MC3T3-E1	Alginate	Hollow rounded channel		Cylindrical capillary of 75, 150 and 300 um	Alginate-collagen hydrogel	Syringe pump	1 mL/h				Up to 7 days	Blood vessel		Article	https://doi.org/10.1002/adhm.201900435.
	JungEtAl2015	2015	PDMS nanoimprinting + mandrel	Human mesenchymal stem cells (hMSCs) and human umbilical cord blood derived endothelial progenitor cells (hEPCs)	PDMS	Self-assembly		Nanogratings of 350 nm line width, 700 nm pitch and 250 nm depth		Perfusion bioreactor	2 mL/min		6.8 dyn/cm2		Up to 7 days	Blood vessel		Article	https://doi.org/10.1038/srep15116
	KarimiEtAl2019	2019	Soft lithography + 3D printing	Whole blood	PDMS	Complex		500 um width x 10 mm length x 50 um depth	Collagen Type I (30.9 mg/cm2) and tissue factor (0.95 ng/cm2)	Syringe pump	0.1 mL/h					Hemostasis		Article	https://doi.org/10.3390/mi10080534
	KimEtAl2013	2013	Soft lithography + plasma treatment	Human umbilical vein endothelial cells (HUVECs), normal human lung fibroblasts (LFs) and human promyoelocytic leukemia cells (HL-60)	PDMS	Multicompartment, no membrane		Dimensions of the central channel and the microposts were optimised: 1000 um wide and 250 um high central channel for vasculogenesis; and 700 um wide and 100 um high central channels for angiogenesis	Fibrinogen solution: 2.5 mg/mL bovine fibrinogen in DPBS supplemented with aprotinin (0.15 U/mL) and collagen type I (0.2 mg/mL)	Syringe pump	300 uL/h		0.31-7.22 dyn/cm2		Up to 5 days	Vasculature		Article	https://doi.org/10.1039/c3lc41320a
	KimEtAl2022	2022	Soft lithography + plasma treatment	Human umbilical vein endothelial cells (HUVECs) and breast cancer cell lines MCF7 and MDA-MB-231; also platelets from whole blood	PDMS	Hollow rectangular channel		Straight channel of 900 um width x 1 mm length x 100 um height	Fibronectin (50 ug/mL)	Gravity-driven flow or syringe pump for platelet and tumour adhesion	150 uL/min		12 dyn/cm2		Up to 12 hours?	Blood vessel	tumor metastasis via EV platelet adhesion	Article	https://doi.org/10.1039/d2lc00364c
	LaflammeEtAl2005	2005	Self-assembly and moulding	Human umbilical vein endothelial cells (HUVECs), vascular smooth muscle cells (VSMCs)	Extracellular matrix	Hollow rounded channel		Cell sheets were wrapped around a tubular support (inside diameter 3 mm) to produce a cylinder. After a week, tissue was cut into 5 mm long rings while on the tubular support	Extracellular matrix secreted for 10-15 days	No flow					Up to two weeks	Blood vessel		Article	https://doi.org/10.1161/01.CIR.0000153850.53419.50
	LambertiEtAl2014	2014	Soft lithography + plasma treatment	Human umbilical vein endothelial cells (HUVECs) and neutrophils isolated from human blood	PDMS	Complex		The vascular channels (100 μm width; 100 μm height) are separated from the tissue compartment by a 3 μm pore size and 100 μm wide barrier	Fibronectin (100 ug/mL)	Syringe pump	1 uL/min		up to 500 s-1		10 minutes	Leukocyte adhesion cascade		Article	https://doi.org/10.1021/ac5018716
	LeeEtAl2021	2021	PMMA mold	Murine brain endothelial cells (b.End.3 cells) murine melanoma cell line expressing chicken ovalbumin (B16F10-ova), OT-1 T cells blasts	PDMS	Multicompartment with membrane	Polycarbonate porous membrane with a pore size of 8 um	Custom-made top chamber and bottom plate with a flow channel (dimensions of 10 mm length x 2 mm width x 0.2 mm)	10-fold diluted matrigel in PBS (1.12 mg/mL for bEnd.3 cells and type I collagen gel (1.6 mg/mL) for B16.F10-ova	Syringe pump			2 dyn/cm2		Up to 12 hours?	Leukocyte dynamics		Article	https://doi.org/10.1039/d1lc00182e
	LeeEtAl2021b	2021	Hydrogel casting on PMMA moulds with mandrels	Human endothelial progenitor cells (hEPCs) from umbilical cord blood and THP-1 human monocytes	PMMA and collagen	Hollow rounded channel		Inlet and main outlet with 2 mm inner diameter, a side outlet with 1.4 mm ID and a wall thickness of 2 mm	Rat tail collagen I gel	Peristaltic pump	4 mL/min		0.85 dyn/cm2 in the absence of branching or pulsing		Up to 9 days	Vasculature	Early stage atherosclerosis	Article	https://doi.org/10.1002/adbi.202000428
	LlenasEtAl2021	2021	Soft lithography + plasma treatment	Human umbilical vein endothelial cells (HUVECs)	PDMS	Complex		Channel with a sepentine morphology and rectangular cross-section (200 um x 50 um; width x height)	Fibronectin (20 ug/mL) in PBS	Syringe pump	0.5-1.0 uL/min		0.1-0.2 Pa		Up to 4 days	Venules/veins vasculature	Blood vascular tumours	Article	https://doi.org/10.3390/bioengineering8060081
	LucaEtAl2017	2017	Commercially by SynVivo	Human umbilical vein endothelial cells (HUVECs)	PDMS	Complex		One tissue chamber (1575 um x 100 um (diameter x height) and two independent vascular channels (width 200 um, height 100 um, length 2762 um) cultured with cells placed side-by-side and seaprated by a series of pores (width 3 um, height 3 um, length 100 um) spaced every 50 um	Human plasma fibronectin	Syringe pump	0.2 uL/min?				22 hours	Blood vessel	Tumour microvasculature	Conference	https://doi.org/10.1063/1.4997139
	LunLaiEtAl2020	2020	Soft lithography + 3D stamping + plasma treatment	Human umbilical vein endothelial cells (HUVECs), human dermal fibroblasts (FBs), patient-derived organoid (from pancreatic ductal adenocarcinoma tumor)	1,2,4 polymer	InVADE		Same as LunLaiEtAl2021?	Porcine skin Type A gelatin (0.2% w/v) for endothelial side and matrigel for parenchymal space	Rocker fixed at 20º tilt angle, reversed every 3 h					Up to 8 days	Vasculature	Tumor microenvironment	Article	https://doi.org/10.1002/adfm.202000545.
	LunLaiEtAl2021	2021	Soft lithography + 3D stamping + corona treatment	Human umbilical vein endothelial cells (HUVECs), human hepatocytes (HepG2/C3A), human triple neative breast cancer cells-GFP (MDA-MB-231-GFP), human cardiomyocytes (differentiated from BJ1F iPSCs) and human pancreatic adenocarcinoma organoids (from patient stem cells)	1,2,4 polymer	InVADE		Microposts with 200 um height. Long AngioTube: 4 mm length x 3 mm width x 2 mm height; cantilever AngioTube: 2.5 mm length x 2 mm width x 2 mm height	Gelatin (0.2% w/v)	Gravity-driven flow	1.4 uL/min		1.05 dyn/cm2			Venous vessel		Article	https://doi.org/10.1038/s41596-020-00490-1
	MathurEtAl2019	2019	Soft lithography + plasma treatment	Citrated whole blood, blood outgrowth endothelial cells (BOECs) both from human and porcine origin	PDMS	Hollow rectangular channel		Each device had two independent parallel channels (200 μm wide and 75 μm high straight duct) and the PDMS block containing the features was bonded to a PDMS coated glass slide (75 × 25 mm)	Rat tail collagen type 1 (100 ug/mL)	Syringe pump	1 uL/min		0.81 dyn/cm2 or shear rate of 81 s-1		Up to 18 hours	Vasculature	Thrombosis	Article	https://doi.org/10.1039/c9lc00469f
	MenonEtAl2017	2017	Soft lithography + plasma treatment	Human umbilical vein endothelial cells (HUVECs) and whole blood	PDMS	Multicompartment with membrane	10 um thick PDMS membrane	Top cell culture channel (H x W of 100 um x 800 um), a bottom air channel (H x W of 100 um x 1000 um) separated by a 10 um PDMS membrane		Peristaltic pump for perfusion and syringe pump for air			1 dyn/cm2 (atherogenic 1-4 dyn/cm2) and 10 dyn/cm2		15 hours	Vessel stenosis	Atherosclerosis	Article	https://doi.org/10.1063/1.4993762
	MichelsEtAl2017	2017	Commercial: µ-Slide III 0.1, ibidi	blood outgrowth endothelial cells (BOECs), whole blood	Commercial: µ-Slide III 0.1, ibidi	ibidi			Rat tail collagen type 1 (50 ug/mL) with polyclonan anti-vWF antibody (10 ug/mL)	Syringe pump	9.37 uL/min or 41.7 uL/min		1 dyn/cm2 (low venous shear) or 4.45 dyn/cm2 (moderate venous shear)					Article	https://doi.org/10.3791/55917
	MiddelkampEtAl2021	2021	Casting on PMMA mold + viscous finger patterning	Human induced pluripotent stem cell derived endothelial cells (iPSC-EC)	PDMS	Hollow rounded channel			Rat tail collagen (5 mg/mL) hydrogel							Blood vessel	Early stage atherosclerosis	Conference	https://ris.utwente.nl/ws/portalfiles/portal/275207384/PG1693.pdf
	MuthardAndDiamond2013	2013	Soft lithography + plasma treatment	Whole blood	PDMS	Complex		Primary channel (60 um high x 250 um wide) connected to two inlets (upstream, downstream), two outlets (scaffold, channel), and three pressure ports	Collagen human type I	Syringe pump	13 uL/min for arterial pressure		venous 5.2 dyn/cm2 or arterial 33.9 dyn/cm2			Vasculature	Thrombosis	Article	https://doi.org/10.1039/c3lc41332b
	NashimotoEtAl2022	2022	Soft lithography + plasma treatment	Human umbilical vein endothelial cells (HUVECs) and human colon carcinoma (Caco-2)	PDMS	Multicompartment with membrane	PET membrane (pore diameter, 8 um; pore density 6x10^4 cm-2; thickness, 16 um; it4ip, Belgium)	1.5 mm width, 17 mm length, 100 um height	Rat tail collagen 1 (100 ug/mL) for one channel and matrigel (300 ug/mL) and collagen 1 (100 ug/mL) in the opposite channel	Peristaltic pump for pulse flow; pulsation-free syringe pump for nonpulse flow; and a rocker for cyclic flow	330 uL/min		19.6 dyn/cm2		over 100 h	Vasculature		Article	https://doi.org/10.1002/adhm.202101186
	NguyenAndPark2020	2020	Soft lithography + displacement with syringe pump	Whole blood	PDMS	Hollow rounded channel		Serial microchannels with widths of 500, 400, 300, 200, and 100 um		Syringe pump	3 mL/h		shear rate of 1840 s-1 and 21800 s-1			Artery	Thrombosis	Article	https://doi.org/10.1016/j.snb.2020.128590
	NguyenEtAl2018	2018	Soft lithography + displacement with syringe pump	None	PDMS	Hollow rounded channel		Serial microchannels with widths of 500, 400, 300, 200, and 100 um		Syringe pump						Artery	Thrombosis	Conference	https://doi.org/10.1109/MEMSYS.2018.8346559
	NiEtAl2018	2018	Hydrogel casting on 3D printed molds and crosslinking	Human umbilical vein endothelial cells (HUVECs)	Hydrogel: GelMA, alginate, and gelatin	Hollow rounded channel		Microchannels with a diameter of 160, 300, 500, 1000 and 1500 um		None	None	None	None	None	Up to 10 days	Vessel		Article	https://doi.org/10.1002/smll.201802368
	NiklasonEtAl1999	1999	Self-assembly and moulding	Smooth muscle cells isolated from the medial layer of bovine aorta, bovine aortic endothelial cells	Biodegradable polyglycolic acid (PGA) modified with sodium hydroxide	Hollow rounded channel				Pulsatile pump	0.033 mL/s for 8 weeks then 0.1 mL/s for 3 days		0.01-0.03 Pa	0.05	over 8 weeks	Artery		Article	https://doi.org/10.1126/science.284.5413.489
	OffedduEtAl2021	2021	Soft lithography and plasma treatment	Human umbilical vein endothelial cells (HUVECs) and human lung fibroblasts	PDMS	Self-assembly	300 um thick silicone membrane	Straight, rectangular cross-section microfluidic channels with dimensions 0.5 mm 0.1 mm 10 mm (w h L) (small channel), and 2 mm 0.1 mm 20 mm (large channel)	Gelling fibrin solution	Pressure source with solenoid frequency of 0.5-4 Hz	Up to 19.06 uL/min in large channel and 21.61 uL/min for small channel		1 Pa		7 days static + 7 days perfusion	Vascular fluid transport		Article	https://doi.org/10.1016/j.jbiomech.2021.110330
	PandianEtAl2020	2020	Soft lithography and plasma treatment	Human umbilical vein endothelial cells (HUVECs)	PDMS	Hollow rectangular channel		200 um width then variable gap width of 75% (150 um), 50% (100 um) and 25% (50 um)	Mix of rat tail collagen I (100 ug/mL) and fibronectin (50 ug/mL)	Syringe pump	1 uL/min (o/n)		2 dyn/cm2		Under 1 day	Vein		Article	https://doi.org/10.1002/smll.202003401
	PoussinEtAl2020	2020	OrganoPlate	Primary human coronary artery endothelial cells (HCAECs) and mono-mac-6 cells (MM6)	OrganoPlate	OrganoPlate		OrganoPlate 2-lane with 400 um witdh and 220 um height channels (9603 400B, Mimetas). Gel and perfusion channels lengths were 9 mm and 12.2 mm, respectively	Collagen I 4 mg/mL, 100 mM HEPES and 3.7 mg/mL Na2HCO3	Gravity-driven flow			1.6 dyn/cm2		Up to 8 days	Microvessel	Toxicology	Article	https://doi.org/10.14573/altex.1811301
	PoventudFuentesEtAl2021	2021	Soft lithography and corona treatment	Human umbilical vein endothelial cells (HUVECs)	PDMS	Multicompartment, no membrane		Intravascular and extravascular compartment of 0.5 mm width and 1 mm height. Vessel wall compartment 1 mm width and 1 mm height	Rat tail collagen I (6 mg/mL) containing 2.5% (v/v) lipidated TF	Syringe pump			Venous?			Hemostasis	Vascular injury	Article	https://doi.org/10.1002/smll.202004889
	RyuEtAl2015	2015	Soft lithography and plasma treatment	Human umbilical vein endothelial cells (HUVECs) and primary human lung fibroblasts	PDMS	Self-assembly			Bovine fibrinogen solution (2.5 mg/mL fibrinogen with 0.15 U/mL aprotinin									Article	https://doi.org/10.1177/2211068214562831
	SakuraiEtAl2018	2018	Soft lithography + plasma treatment	Human umbilical vein endothelial cells (HUVECs), human aortic endothelial cells (HAECs), citrated whole blood	PDMS	Hollow rectangular channel		Three separate layers: vascular layer (channel 150 um width and 50 um height), valve layer (channel 6 um height) and valve actuator	Collagen type 1 (1 mg/mL) and the vascular channel before cell seeding with fibronectin (50 ug/mL)	Syringe pump			500 or 2500 s-1		Up to 20 minutes	Vasculature	Vascular injury	Article	https://doi.org/10.1038/s41467-018-02990-x
	SalipanteEtAl2021	2021	3D printing then PDMS casting and plasma treatment, then needle molding	Human umbilical vein endothelial cells (HUVECs)	PDMS	Hollow rounded channel		Molded from needles leading to 160 um diameter channels with 2 cm length	Collagen I gel (3 mg/mL)	Pneumatic pressure source?	0.02 uL/s			0.27-0.57		Blood vessel		Article	https://doi.org/10.1039/d1sm01312b
	SatoEtAl2015	2015	Soft lithography and mortar layer	Human dermal microvascular endothelial cells (HMVEC-d) and normal human lymphatic microvascular endothelial cells (HMVEC-dLy)	PDMS	Multicompartment with membrane	Porous polyethylene terephthalate (PET) membranes (pore size, 1 um)	Upper and lower channels of 300 um wide, 65 um deep, 10 mm long separated by a membrane	Fibronectin (0.1 mg/mL)	Miniaturised infusion pump for pulsating flow and syringe pump for continuous flow	1 uL/h pulsating or continuous flow		0.01 dyn/cm2		24 hours	Blood/lymphatic vessel		Article	https://doi.org/10.1371/journal.pone.0137301
	SchimekEtAl2013	2013	Soft lithography, plasma treatment and laser ablation	Human dermal microvascular endothelial cells (HDMECs)	Polycarbonate and PDMS	Complex	PDMS membranes for pump	Two standard tissue culture compartments of 5 mm diameter connected through microfluidic channels of 500 um width, down to 40 um width	Fibronectin (100 ug/mL)	Peristaltic on-chip micropump	7 uL/min to 70 uL/min with pulsatile operation up to 2.4 Hz		25 dyn/cm2		Up to 32 days	Vasculature		Article	https://doi.org/10.1039/c3lc50217a
	SchutteEtAl2010	2010	Self-assembly and moulding	Rat aortic smooth muscle cells	Collagen	Hollow rounded channel			Type I collagen hydrogel (2 mg/mL)	No flow					Up to three weeks	Blood vessel		Article	https://doi.org/10.4161/org6.4.12651
	SuEtAl2021	2021	Soft lithography and plasma treatment	Primary human aortic endothelial cells, primary human aortic smooth muscle cells, and THP-1 human monocytic leukemia cells	PDMS	Multicompartment, no membrane		EC channel and SMC medium channel: 1 mm width and 150 um height. Subendothelial ECM channel 600 um width and 100 um height. SMC channel 600 um width and 125 um height	Rat tail collagen I gel (3 mg/mL) mixed with matrigel (10 mg/mL) in a volumetric ratio of 1:4 for ECM channel. Collagen I (3 mg/mL) for SMCs and polydopamine solution (0.5 mg/mL) for EC channel	None					Up to 5 days	Arterial wall	Early stage atherosclerosis	Article	https://doi.org/10.1039/d1lc00131k
	TsaiEtAl2012	2012	Soft lithography and ethanol sonication	Human umbilical vein endothelial cells (HUVECs)	PDMS	Branching channels		Several sized channels down to 30 um wide	Fibronectin (50 ug/mL)	Syringe pump	1.25 uL/min		5 dyn/cm2		Up to 3 days		Thrombosis	Article	https://doi.org/10.1172/JCI58753
	TsouEtAl2009	2009	Soft lithography + plasma treatment	Primary human aortic endothelial cells (HAECs),	PDMS	Complex		The dimension of the flow chamber used in this study consists of the following parameters: h = 100 μm, w1 = 2 mm, L = 20 mm	Gelatin 1%	Syringe pump	0.1 and 0.07 mL/min		up to 16 dyn/cm2		4 hours	Vasculature	Atherosclerosis	Article	https://doi.org/10.1080/10739680701724359
	TsvirkunEtAl2017	2017	Soft lithography and plasma treatment	Human umbilical vein endothelial cells (HUVECs)	PDMS	Branching channels		Nominal section of 30 x 30 um	Fibronectin (50 ug/mL)	Syringe pump	Cell seeding for two days with pulse waves of 30 uL/min alternated with 1 uL/min… then, perfusion of 0.5 uL/min		0.2 Pa		Up to 2 weeks	Venous conditions		Article	https://doi.org/10.1038/srep45036
	vanDijkEtAl2020	2020	PDMS casting on PMMA mold; then corona discharge and needle moulding	Human umbilical vein endothelial cells (HUVECs) and human brain derived pericytes	PDMS	Hollow rounded channel		Molded from 26G needles	Fibronectin gel (7.5 mg/mL)	ibidi pump	20 uL/min then 40 uL/min after 24 hours		0.286 dyn/cm2		Up to 7 days	Vasculature		Article	https://doi.org/10.1039/d0lc00059k
	vanEngelandEtAl2018	2018	Soft lithography and plasma treatment	Human aortic vein endothelial cells (HaVECs) and human aortic smooth muscle cells (hAoSMCs)	PDMS	Multicompartment with membrane	10 um thick PDMS membrane with 10 um diameter circular pores and 28 um center to center spacing in a honeycomb pattern	Upper and lower culture channels (400 um wide, 3.5 cm length, 150 um high). Vacuum channels (200 um wide, 3.5 cm length, 150 um high)	Fibronectin gel (100 ug/mL)	ibidi pump	1 mbar minimal pressure for Ecs and 20 uL/h for VSMCs		1-1.5 Pa	5-8 %	Up to 24 hours	Blood vessel wall		Article	https://doi.org/10.1039/c8lc00286j
	VormannEtAl2022	2022	Commercial: OrganoPlate	Human RPTEC (kidney PTEC control cells) and human umbilical vein endothelial cells (HUVECs)	Commercial: OrganoPlate	OrganoPlate		OrganoPlate 3-lane (4003 400B, Mimetas)	Collagen 1 (4 mg/mL)	None. Interval rocker platform for passive, bidirectional flow					Up to 12 days	Renal proximal tubule and blood vessel	renal ischemia/reperfusion injury (Riri)	Article	https://doi.org/10.34067/KID.0003622021
	WaltherEtAl2021	2021	Soft lithography and plasma treatment	Human umbilical vein endothelial cells (HUVECs)	PDMS	Hollow rectangular channel		200 um width, 75 um height, 2 cm length	Mixture of rat tail collagen I (100 ug/mL) and human fibronectin (50 ug/mL)	Syringe pump with Luer curved dispenser tips	1 uL/min (o/n) then 10 uL/min. Quasistatic control had 2 uL/h. Disturbed flow had an oscillatory flo pattern with 2 seconds withdrawal and 1 second infusion (100% duty cycle, 0.33 Hz)		1.12 dyn/cm2 or 11.2 dyn/cm2		Up to 6 hours after lumenisation	Blood vessel		Article	https://doi.org/10.1039/d0lc01283a
	WangEtAl2018	2018	Laser ablation on PMMA and solvent assisted bonding	Human umbilical vein endothelial cells (HUVECs)	Poly(methyl methacrylate) PMMA	Complex		UniChip: pair of open-access reservoirs, a cell perfusion channel (width 0.76, depth 0.25, length 6.25 mm), four supporting channels and two integrated passive valves. BiChip: three separate circuits each with a pair of reservoirs and a perfusion channel; the central segment is 0.76 x 0.25 x 6.25 (WDL, mm) and the side segments are 1.5 x 0.25 x 12.5 (WDL, mm)	Mixture of collagen IV (50 ug/mL) and fibronectin (12.5 ug/mL)	Gravity-driven flow			5.3 dyn/cm2		up to 5 days	Vasculature		Article	https://doi.org/10.1039/c8lc00394g
	YasotharanEtAl2015	2015	Soft lithography then plasma treatment	Mouse olfactory artery segments	PDMS	Complex		70 um tall channel between PDMS poles of 35 um height, 20 um width and 20 um spacing. Perfusion was in the inner channel, and superfusion in the expanded one with PDMS poles		Pump-free	0.5 uL/min	45 mmHg	5.6 dyn/cm2			Small blood vessels		Article	https://doi.org/10.1039/c5lc00021a
	YounEtAl2021	2021	Soft lithography then plasma treatment	Human umbilical vein endothelial cells (HUVECs) and human aortic smooth muscle cells (hAoSMCs)	PDMS	Multicompartment with membrane	Orthogonal stacking process of two electrospun aligned silk fibroin (SF)/polycaprolactone (PCL) nanofiber membranes to produce arterial-IEL mimicking membrane (AIM). Thickness between 1.74-8.82 um	Two channels (upper and lower) with the following dimensions: width 1 mm, length 10 mm, height 500 um	Collagen I and matrigel	Syringe pump	120 uL/h				up to 5 days	Internal elastic lamina from arterial physiology	Early stage atherosclerosis	Article	https://doi.org/10.1021/acsmacrolett.1c00551
	ZhangEtAl2016	2016	Soft lithography and 3D stamping	Human umbilical vein endothelial cells (HUVECs), Lewis rat vein endothelial cells, bone marrow-derived mesenchymal stem cells, primary adult rat hepatocytes, neonatal rat cardiomyocytes, human hepatocytes from H9 human embryonic stem cells, human cardiomyocytes from NKX2-5-GFP human embryonic stem cells	Poly(octamethylene maleate (anhydride) citrate): POMaC. Also polycarbonate body and PDMS base	AngioChip		Smallest microchannel in the network was 100 um by 50-100 um, with a wall thickness of 25-50 um.	Gelatin 0.2% (wt/vol)	None. Gravity-driven flow	0.7 uL/min				up to 14 days	Vascularised hepatic and cardiac tissue		Article	https://doi.org/10.1038/NMAT4570
	ZhangEtAl2016b	2016	Sacrificial bioprinting	Human umbilical vein endothelial cells (HUVECs), GFP-expressing HUVECs, Human dermal fibroblasts (HDFs), citrated whole blood	GelMA	Hollow rounded channel		less than 1 mm?		Syringe pump	1 mL/h (human venous blood vessels in legs)				Up to 14 days, but flow up to two hours		Thrombosis	Article	https://doi.org/10.1039/c6lc00380j
	ZhangEtAl2018	2018	Soft lithography and 3D stamping	Human umbilical vein endothelial cells (HUVECs), Lewis rat vein endothelial cells, bone marrow-derived mesenchymal stem cells, primary adult rat hepatocytes, neonatal rat cardiomyocytes, human hepatocytes from H9 human embryonic stem cells, human cardiomyocytes from NKX2-5-GFP human embryonic stem cells	Poly(octamethylene maleate (anhydride) citrate): POMaC. Also polycarbonate body and PDMS base	AngioChip		The smallest microchannels have a luminal cross-section of 100 x 50 um. Along the channel wall, there are 10-20 um microholes for cell migration, or endothelial cell sprouting, respectively	Gelatin 0.2% (wt/vol)	None. Gravity-driven flow					up to 14 days	Vascularised hepatic and cardiac tissue		Article	https://doi.org/10.1038/s41596-018-0015-8
	ZhangEtAl2020b	2020	Casting on PMMA moulds with steel hollow mandrels	Primary human endothelial colony forming cells (ECFCs), primary hNDF, Human coronary artery smooth muscle (hCASMCs), primary human monocytes, and human monocytic cell line U937	Rat tail collagen I	Hollow rounded channel		four channels of diameter 2.2 mm, length 24 mm* (not sure) TEBVs inner diameter of 647.5 um	Rat tail collagen I (7 mg/mL)	Peristaltic pump	0.5 mL/min		0.4 Pa		Up to 4 weeks		Early stage atherosclerosis	Article	https://doi.org/10.1038/s41467-020-19197-8
	ZhaoEtAl2021	2021	3D printing then PDMS casting and plasma treatment	Human coronary artery endothelial cells and Human coronary artery smooth muscle cells	PDMS	Multicompartment with membrane	transparent polyester membrane (pores, 0.4 um; 12 um thick; it4ip, Belgium)	top channel, 1.5 mm wide and 1 mm high; bottom channel, 1.5 mm wide and 1 mm high; length of overlapping channels, 40 mm	Collagen I (0.3 mg/mL)	Syringe pump			4 dynes/cm2, 1 Hz		Flow for 24 hours, then static up to 48 hours	Human coronary artery		Article	https://doi.org/10.1126/sciadv.abg1694
	ZhengEtAl2012	2012	Soft lithography on PMMA wafer then plasma treatment	Rat mesenchymal stem cells (rMSCs) and Human umbilical vein endothelial cells (HUVECs)	PDMS	Multicompartment with membrane	A thin PDMS membrane was generated by spin-coating PDMS pre-polymer (15 : 1, base to curing agent) on a smooth silanized wafer. Spincoating at 2000 rpm for 1 min produced a 40 mm-thick PDMS membrane. After curing at 65 C overnight, the membrane was ready for use	The microchannel layer contains a channel (height 0.5 mm, width 1.5 mm, length 18 mm) at the bottom side of the chip. The stretch layer contains inter-connected microgrooves (width 0.25 mm, depth 0.5 mm) surrounding a long and narrow flat surface (width 1 mm, length 15 mm) which is designed to be positioned under the middle of the microchannel		Peristaltic pump and vacuum pump with computer-controlled airflow shutter			26.25 dynes/cm2	5% deformation and 1 Hz frequency	Flow up to 6 hours	Blood vessel		Article	https://doi.org/10.1039/c2lc40173h
	ZhengEtAl2012b	2012	Injection molding techniques	Human umbilical vein endothelial cells (HUVECs), Human brain vascular pericytes (HBVPCs), human umbilical arterial smooth muscle cells (HUASMCs), citrated whole blood	Type I collagen and PDMS	Complex		Over the first 3 d in culture, the cross-sectional area of the microvessel expanded and changed profile from the original square cross-section defined lithographically (100 μm × 100 μm) toward an elliptical cross-section with larger dimension (150 μm × 120 μm).	Type 1 collagen (6-10 mg/mL)	Gravity-driven flow	10 uL/min		up to 10 dyn/cm2 with time average of 0.1 dyn/cm2		Up to 14 days	Angiogenesis	Thrombosis	Article	https://doi.org/10.1073/pnas.1201240109
	ZhengEtAl2016	2016	Soft lithography on PMMA wafer then plasma treatment	Human umbilical vein endothelial cells (HUVECs)	PDMS	Multicompartment with membrane	The PDMS membrane was produced by spin coating PDMS prepolymer (15:1, base to curing agent) on a smooth silanized wafer. Spin coating at 2000 rpm for 1 min would produce a 40 mm thick membrane. After curing at 60 °C for 1 h, 70 °C for 1 h, and 80 °C for 1 h, the membrane was ready for use	Bottom: height 0.5 mm, width 1mm, length 20 mm. Two parallel microgrooves (width 0.25 mm, depth 0.5 mm, length 15 mm) on the pneumatic layer. A long and narrow rectangle shaped flat surface (width 0.5 mm, length 15 mm) between the two microgrooves is designed to be positioned just under the microchannel	Fibronectin (10 ug/mL)	Peristaltic pump and vacuum pump with computer-controlled vacuum shutter			1.16 and 5.07 Pa	Frequency of 70 min-1 (1.17 Hz) and 120 min-1 (2 Hz)	Flow for 6 hours		Early stage atherosclerosis	Article	https://doi.org/10.1002/smll.201503241

## Sheet: Cellular Composition
Cell Description	Count	Label
Monocyte-like HL-60 Cells (Leukocytes)	1	Blood component
Human/mouse Platelets	2	Blood component
Human Monocytic Leukemia Cells (THP-1)	3	Blood component
Human Monocytes	1	Blood component
Human Monocytic Cell Line (U937)	1	Blood component
Human Blood derived Neutrophils	1	Blood component
OT-1 T cells (CD8+ T)	1	Blood component
Mono-Mac-6 Cells (MM6)	1	Blood component
Breast Cancer Cells MDA-MB-231	4	Cancer Cells
Breast Cancer Cells LM2-4175	1	Cancer Cells
Breast Cancer Cells MCF-7 (HTB-22)	2	Cancer Cells
Human Promyoelocytic Leukemia Cells (HL-60)	1	Cancer Cells
Murine Melanoma Cell Line (B16F10-ova)	1	Cancer Cells
Pancreatic Ductal Adenocarcinoma Organoid	2	Cancer Cells
Human Colon Carcinoma (Caco-2)	1	Cancer Cells
Human Cardiomyocytes	3	Cardiomyocytes
Neonatal Rat Cardiomyocytes	2	Cardiomyocytes
Human Aortic Endothelial Cells	6	Endothelial Cells
Human induced pluripotent stem cell derived endothelial cells (hiPSCs-ECs)	7	Endothelial Cells
Human Umbilical Vein Endothelial Cells (HUVECs)	50	Endothelial Cells
Human Endothelial Cell Line (EA.HY926)	1	Endothelial Cells
Human Lymphatic Endothelial Cells (HLECs)	1	Endothelial Cells
Human Umbilical Cord Blood Derived Endothelial Progenitor Cells (hEPCs)	3	Endothelial Cells
Human Coronary Artery Endothelial Cells (HCAECs)	3	Endothelial Cells
Human Microvascular Endothelial Cells (HMVECs) dermal or lymphatic	7	Endothelial Cells
Human Endothelial Cell Line (ECV304)	1	Endothelial Cells
Coronary Artery Disease Derived Endothelial Progenitor Cells	2	Endothelial Cells
Human Peripheral Blood Derived Endothelial Progenitor Cells	1	Endothelial Cells
Human Pulmonary Arterial Endothelial Cells (hPAECs)	1	Endothelial Cells
Murine Brain Endothelial Cells (b.End.3)	1	Endothelial Cells
Blood Outgrowth Endothelial Cells (BOECs)	2	Endothelial Cells
Bovine Aortic Endothelial Cells	1	Endothelial Cells
Lewis Rat Vein Endothelial Cells	2	Endothelial Cells
Human Endothelial Colony Forming Cells (ECFCs)	1	Endothelial Cells
Human Kidney Proximal Tubule Epithelial Cells (RPTEC)	1	Epithelial Cells
NIH/3T3 Fibroblast Cells	1	Fibroblasts
Human Neonatal Dermal Fibroblasts (hNDFs)	4	Fibroblasts
Human Lung Fibroblasts (LFs)	3	Fibroblasts
Human Dermal Fibroblasts (HDFs)	1	Fibroblasts
Human Hepatocytes	3	Hepatocytes
Adult Rat Hepatocytes	2	Hepatocytes
Mouse Olfactory Artery Segments	1	Other
None	2	Other
Human Brain Vascular Pericytes (HBVPCs)	4	Pericytes
Mouse Preosteoblast (MC3T3-E1)	1	Preosteoblast
Human Aortic Smooth Muscle Cells	7	Smooth Muscle Cells
Human Umbilical Arterial Smooth Muscle Cells (HUASMCs)	1	Smooth Muscle Cells
Umbilical Artery Smooth Muscle Cells (UASMCs)	1	Smooth Muscle Cells
Human Induced Pluripotent Stem Cells-derived Smooth Muscle Cells (hiPSCs-VSMCs)	2	Smooth Muscle Cells
Human Coronary Artery Smooth Muscle Cells (hCASMCs)	2	Smooth Muscle Cells
Human Vascular Smooth Muscle Cells (hVSMCs)	1	Smooth Muscle Cells
Bovine Aortic Smooth Muscle Cells	1	Smooth Muscle Cells
Rat Aoritc Smooth Muscle Cells	1	Smooth Muscle Cells
Human Bone Marrow Derived Mesenchymal Stem Cells (hMSCs)	3	Stem Cells
Rat Mesenchymal Stem Cells (rMSCs)	1	Stem Cells
Human Citrated Whole Blood	24	Whole Blood

## Sheet: Endothelial Cells
Cells	Count
Human Umbilical Vein Endothelial Cells (HUVECs)	50
Human induced pluripotent stem cell derived endothelial cells (hiPSCs-ECs)	7
Human Microvascular Endothelial Cells (HMVECs)	7
Human Aortic Endothelial Cells (HAoECs)	6
Human Umbilical Cord Blood Derived Endothelial Progenitor Cells (hEPCs)	3
Human Coronary Artery Endothelial Cells (HCAECs)	3
Human Endothelial Cell Line	2
Coronary Artery Disease Derived Endothelial Progenitor Cells	2
Blood Outgrowth Endothelial Cells (BOECs)	2
Lewis Rat Vein Endothelial Cells	2
Human Lymphatic Endothelial Cells (HLECs)	1
Human Peripheral Blood Derived Endothelial Progenitor Cells	1
Human Pulmonary Arterial Endothelial Cells (hPAECs)	1
Murine Brain Endothelial Cells (b.End.3)	1
Bovine Aortic Endothelial Cells	1
Human Endothelial Colony Forming Cells (ECFCs)	1

## Sheet: Main Cellular Model
	Main cellular model	Count
	Endothelial Cells	62
	Smooth Muscle Cells	2
	Endothelial and Smooth Muscle Cells	13
	Neither	9
		86

## Sheet: No access
	ThomasEtAl2017	Characterization of vascular permeability using a biomimetic microfluidic blood vessel model	https://aip.scitation.org/doi/10.1063/1.4977584
	BranchfordEtAl2015	Microfluidic technology as an emerging clinical tool to evaluate thrombosis and hemostasis	https://doi.org/10.1016/j.thromres.2015.05.012
	MenonEtAl2020	Recapitulating atherogenic flow disturbances and vascular inflammation in a perfusable 3D stenosis model	https://iopscience.iop.org/article/10.1088/1758-5090/aba501
	AdrianiEtAl2017	A 3D neurovascular microfluidic model consisting of neurons, astrocytes and cerebral endothelial cells as a blood–brain barrier	https://doi.org/10.1039/C6LC00638H
	MoyaEtAl2013	In Vitro Perfused Human Capillary Networks	https://doi.org/10.1089/ten.tec.2012.0430
	KurokawaEtAl2017	Human Induced Pluripotent Stem Cell-Derived Endothelial Cells for Three-Dimensional Microphysiological Systems	https://doi.org/10.1089/ten.tec.2017.0133
